# Supplementary material for: A novel multivariate logistic model for predicting risk factors of failed treatment with carbapenem-resistant Acinetobacter baumannii ventilator-associated pneumonia
Source: Front Public Health. 2024 May 9;12:1385118. doi: 10.3389/fpubh.2024.1385118 (PMC11111873; doi:10.3389/fpubh.2024.1385118)
Supplement: Supplementary file 1 [file Table_1.xlsx]

## Sheet: Sheet 1
sample_id	treatment_success	Age	sex	BMI	BMI_group	hypertension	diabetes	CAD_impute	hyperlipemia	liver_dysfunction	kidney_dysfunction	usage_immunosuppressant	hypoproteinemia	usage_within_48_hours_of_incubation_impute	administering_a_combination_dose_impute	daily_1_2_impute	daily_1_4	treatment_duration_exceeds_7_days	combination	SOFA_upper7	medication_within_14days_prior_to_surgical_intervention	microbial_clearance_impute	treatment_success_1	BMI_Tgroup	treatment_success_2
1364569	Yes	32	Male	34.8944	Abnormal weight	No	No	No	No	No	No	No	No	No	No	200mg	没有负荷剂量,维持剂量100	Yes	Yes	No	No	Yes	Yes	>24.9kg/m2	1
1365239	No	52	Male	24.6914	Normal weight	No	No	No	No	Yes	No	No	Yes	No	No	200mg	没有负荷剂量,维持剂量100	Yes	Yes	No	Yes	Yes	No	<=24.9kg/m2	0
1351618	No	38	Male	30.8642	Abnormal weight	No	No	No	No	Yes	No	No	No	No	No	200mg	没有负荷剂量,维持剂量100	Yes	Yes	No	Yes	No	No	>24.9kg/m2	0
1367225	No	19	Female	17.5781	Lower weight	No	No	No	No	Yes	No	No	No	No	No	200mg	没有负荷剂量,维持剂量100	Yes	Yes	No	Yes	No	No	<=24.9kg/m2	0
658283	No	61	Male	24.7721	Normal weight	No	No	No	No	Yes	No	No	No	No	No	200mg	没有负荷剂量,维持剂量100	Yes	Yes	No	Yes	No	No	<=24.9kg/m2	0
1364555	No	58	Female	27.3438	Abnormal weight	No	No	No	No	Yes	No	No	Yes	Yes	No	200mg	没有负荷剂量,维持剂量100	Yes	Yes	No	Yes	No	No	>24.9kg/m2	0
1170462	No	64	Male	20.7612	Normal weight	No	No	No	Yes	No	No	No	No	No	No	200mg	没有负荷剂量,维持剂量100	Yes	Yes	No	No	No	No	<=24.9kg/m2	0
1360848	No	79	Male	26.5731	Abnormal weight	No	No	No	No	No	No	No	Yes	Yes	No	200mg	没有负荷剂量,维持剂量100	Yes	Yes	Yes	No	No	No	>24.9kg/m2	0
1350780	Yes	71	Female	22.0317	Normal weight	Yes	No	No	No	No	No	No	Yes	No	No	200mg	没有负荷剂量,维持剂量100	Yes	Yes	No	No	Yes	Yes	<=24.9kg/m2	1
1366596	No	40	Male	27.6817	Abnormal weight	No	No	No	No	Yes	No	No	Yes	No	No	200mg	没有负荷剂量,维持剂量100	Yes	Yes	Yes	Yes	No	No	>24.9kg/m2	0
1369618	Yes	38	Male	24.5089	Normal weight	No	No	No	No	No	No	No	Yes	Yes	No	200mg	没有负荷剂量,维持剂量100	Yes	Yes	No	Yes	No	Yes	<=24.9kg/m2	1
1238725	Yes	72	Male	20.83	Normal weight	No	No	No	No	No	No	No	Yes	Yes	No	200mg	没有负荷剂量,维持剂量100	Yes	Yes	No	Yes	Yes	Yes	<=24.9kg/m2	1
1305474	Yes	63	Male	21.2953	Normal weight	No	No	No	No	Yes	No	Yes	No	No	No	200mg	没有负荷剂量,维持剂量100	Yes	Yes	No	No	Yes	Yes	<=24.9kg/m2	1
1365087	No	63	Male	28.2284	Abnormal weight	No	No	No	No	No	No	No	Yes	Yes	No	200mg	没有负荷剂量,维持剂量100	Yes	Yes	No	Yes	No	No	>24.9kg/m2	0
1300278	Yes	56	Male	20.6575	Normal weight	No	No	No	No	No	No	No	Yes	Yes	No	100mg	没有负荷剂量,维持剂量50	No	Yes	No	No	No	Yes	<=24.9kg/m2	1
1334779	Yes	59	Male	22.4913	Normal weight	No	No	No	No	Yes	No	Yes	Yes	No	No	200mg	没有负荷剂量,维持剂量100	Yes	Yes	No	No	Yes	Yes	<=24.9kg/m2	1
1348933	No	39	Male	24.8356	Normal weight	No	No	No	No	No	No	No	Yes	Yes	Yes	200mg	负荷剂量200,维持剂量100	Yes	Yes	Yes	No	No	No	<=24.9kg/m2	0
1359574	No	58	Male	20.7612	Normal weight	No	No	No	No	No	No	No	Yes	Yes	Yes	200mg	没有负荷剂量,维持剂量100	Yes	Yes	No	Yes	No	No	<=24.9kg/m2	0
1363598	Yes	48	Male	22.8571	Normal weight	No	No	No	No	No	No	Yes	Yes	Yes	No	200mg	没有负荷剂量,维持剂量100	Yes	Yes	No	No	Yes	Yes	<=24.9kg/m2	1
1349158	Yes	56	Male	27.6817	Abnormal weight	No	No	No	No	Yes	No	No	No	Yes	No	200mg	没有负荷剂量,维持剂量100	Yes	Yes	Yes	Yes	No	Yes	>24.9kg/m2	1
1352914	No	83	Male	17.1468	Lower weight	No	No	No	No	No	No	No	Yes	Yes	Yes	100mg	负荷剂量100,维持剂量50	No	No	No	No	No	No	<=24.9kg/m2	0
758483	No	52	Male	25.9516	Abnormal weight	No	No	No	No	No	No	Yes	Yes	No	No	200mg	没有负荷剂量,维持剂量100	Yes	Yes	Yes	No	No	No	>24.9kg/m2	0
1347766	No	23	Male	27.0416	Abnormal weight	No	No	No	No	No	No	Yes	Yes	No	No	200mg	没有负荷剂量,维持剂量100	Yes	Yes	Yes	Yes	No	No	>24.9kg/m2	0
1349169	No	57	Male	24.4898	Normal weight	Yes	No	No	No	No	No	No	Yes	Yes	Yes	100mg	负荷剂量100,维持剂量50	Yes	Yes	No	No	No	No	<=24.9kg/m2	0
1351277	No	75	Female	24.3418	Normal weight	No	No	No	No	No	No	Yes	Yes	Yes	Yes	200mg	没有负荷剂量,维持剂量100	Yes	No	No	Yes	No	No	<=24.9kg/m2	0
1351458	No	46	Female	19.7239	Normal weight	No	No	No	No	No	No	No	No	No	No	200mg	没有负荷剂量,维持剂量100	Yes	Yes	Yes	No	No	No	<=24.9kg/m2	0
1351540	No	84	Male	21.2585	Normal weight	No	No	No	No	No	No	No	Yes	Yes	No	100mg	没有负荷剂量,维持剂量50	Yes	Yes	No	No	No	No	<=24.9kg/m2	0
1359729	No	62	Male	26.1224	Abnormal weight	No	No	No	No	No	No	Yes	Yes	Yes	No	200mg	没有负荷剂量,维持剂量100	No	Yes	No	No	No	No	>24.9kg/m2	0
1363679	No	67	Female	23.4375	Normal weight	No	Yes	No	No	No	No	Yes	Yes	Yes	No	200mg	没有负荷剂量,维持剂量100	Yes	Yes	No	No	No	No	<=24.9kg/m2	0
1366596	No	40	Male	27.6817	Abnormal weight	No	No	No	No	No	No	Yes	Yes	Yes	No	200mg	没有负荷剂量,维持剂量100	Yes	Yes	Yes	Yes	No	No	>24.9kg/m2	0
1368313	Yes	37	Male	20.9024	Normal weight	No	No	No	No	Yes	No	Yes	No	No	No	200mg	没有负荷剂量,维持剂量100	Yes	Yes	No	No	No	Yes	<=24.9kg/m2	1
1369847	No	31	Male	27.7778	Abnormal weight	No	No	No	Yes	No	No	No	Yes	No	No	200mg	没有负荷剂量,维持剂量100	Yes	Yes	Yes	No	No	No	>24.9kg/m2	0
1375809	No	67	Male	23.8751	Normal weight	No	No	No	Yes	No	No	Yes	No	Yes	No	100mg	没有负荷剂量,维持剂量50	No	Yes	No	No	No	No	<=24.9kg/m2	0
1381059	No	64	Male	21.2245	Normal weight	No	No	No	No	No	No	No	Yes	Yes	No	200mg	没有负荷剂量,维持剂量100	Yes	Yes	Yes	Yes	No	No	<=24.9kg/m2	0
1025688	Yes	64	Male	24.4898	Normal weight	No	No	No	No	No	No	Yes	Yes	Yes	No	100mg	没有负荷剂量,维持剂量50	Yes	Yes	Yes	No	No	Yes	<=24.9kg/m2	1
1226217	No	69	Male	27.6817	Abnormal weight	No	No	No	No	No	No	Yes	No	Yes	No	200mg	没有负荷剂量,维持剂量100	No	Yes	No	No	Yes	No	>24.9kg/m2	0
1342545	No	64	Female	28.2284	Abnormal weight	No	No	No	Yes	No	No	Yes	Yes	Yes	No	200mg	没有负荷剂量,维持剂量100	No	Yes	Yes	No	No	No	>24.9kg/m2	0
1385348	No	63	Male	23.8751	Normal weight	No	Yes	No	No	No	No	Yes	No	Yes	No	200mg	没有负荷剂量,维持剂量100	Yes	Yes	No	No	Yes	No	<=24.9kg/m2	0
1390815	Yes	58	Male	20.7612	Normal weight	Yes	No	No	No	No	No	Yes	Yes	Yes	Yes	100mg	负荷剂量100,维持剂量50	Yes	Yes	No	No	No	Yes	<=24.9kg/m2	1
1392347	No	85	Female	54.1103	Abnormal weight	No	No	No	No	Yes	No	No	Yes	Yes	No	200mg	没有负荷剂量,维持剂量100	Yes	Yes	No	No	No	No	>24.9kg/m2	0
1395346	No	81	Male	31.5617	Abnormal weight	Yes	No	No	No	No	No	No	Yes	Yes	No	100mg	没有负荷剂量,维持剂量50	Yes	No	No	No	No	No	>24.9kg/m2	0
760689	No	33	Female	25.0995	Abnormal weight	Yes	No	No	No	No	No	Yes	Yes	Yes	Yes	100mg	负荷剂量100,维持剂量50	Yes	No	No	No	No	No	>24.9kg/m2	0
1359438	Yes	50	Male	22.8571	Normal weight	No	Yes	No	No	No	No	Yes	Yes	No	Yes	100mg	负荷剂量100,维持剂量50	Yes	Yes	Yes	No		Yes	<=24.9kg/m2	1
1364180	No	66	Female	21.6413	Normal weight	No	Yes	No	No	No	No	Yes	Yes	Yes	Yes	100mg	负荷剂量100,维持剂量50	Yes	No	No	No	Yes	No	<=24.9kg/m2	0
1037219	Yes	71	Female	27.6817	Abnormal weight	Yes	No	No	No	No	No	Yes	No	Yes	Yes	200mg	负荷剂量200,维持剂量100	Yes	Yes	No	No	No	Yes	>24.9kg/m2	1
1349853	No	72	Male	22.4913	Normal weight	Yes	Yes	No	No	No	No	Yes	Yes	Yes	Yes	200mg	负荷剂量200,维持剂量100	Yes	Yes	No	No	No	No	<=24.9kg/m2	0
1351618	Yes	38	Male	30.8642	Abnormal weight	No	No	No	No	Yes	No	Yes	Yes	Yes	No	200mg	没有负荷剂量,维持剂量100	Yes	Yes	No	No	No	Yes	>24.9kg/m2	1
1358138	Yes	53	Female	31.2175	Abnormal weight	Yes	No	No	No	No	No	Yes	Yes	No	Yes	100mg	负荷剂量100,维持剂量50	Yes	Yes	No	No	No	Yes	>24.9kg/m2	1
1361333	No	77	Female	23.4375	Normal weight	No	No	No	No	No	No	No	Yes	Yes	Yes	100mg	负荷剂量100,维持剂量50	Yes	No	No	No	No	No	<=24.9kg/m2	0
1365464	No	60	Male	24.4898	Normal weight	Yes	Yes	No	No	No	No	Yes	Yes	Yes	No	100mg	没有负荷剂量,维持剂量50	No	Yes	No	No	No	No	<=24.9kg/m2	0
1327094	No	59	Male	19.5312	Normal weight	No	Yes	No	No	No	No	Yes	Yes	No	Yes	100mg	负荷剂量100,维持剂量50	Yes	Yes	No	No	No	No	<=24.9kg/m2	0
1383254	Yes	80	Male	18.4911	Lower weight	Yes	No	No	No	No	Yes	No	Yes	Yes	Yes	200mg	负荷剂量200,维持剂量100	Yes	Yes	No	No	Yes	Yes	<=24.9kg/m2	1
1395505	Yes	69	Female	24.6097	Normal weight	Yes	No	No	No	No	No	No	No	Yes	No	200mg	没有负荷剂量,维持剂量100	Yes	Yes	No	No	No	Yes	<=24.9kg/m2	1
1397464	Yes	53	Male	22.4913	Normal weight	No	No	No	No	Yes	No	No	Yes	Yes	Yes	100mg	负荷剂量100,维持剂量50	Yes	No	No	No	Yes	Yes	<=24.9kg/m2	1
1397975	No	38	Male	31.0204	Abnormal weight	No	No	No	No	Yes	No	Yes	Yes	No	No	200mg	没有负荷剂量,维持剂量100	Yes	Yes	Yes	No	No	No	>24.9kg/m2	0
1398491	No	54	Male	25.9516	Abnormal weight	No	No	No	No	Yes	No	Yes	Yes	Yes	No	200mg	没有负荷剂量,维持剂量100	No	Yes	No	Yes	No	No	>24.9kg/m2	0
1399575	No	47	Male	21.4844	Normal weight	No	No	No	No	Yes	No	Yes	Yes	Yes	Yes	100mg	负荷剂量100,维持剂量50	No	Yes	No	No	No	No	<=24.9kg/m2	0
716786	No	84	Female	20	Normal weight	No	No	No	No	No	No	No	Yes	Yes	No	200mg	没有负荷剂量,维持剂量100	No	Yes	No	No	No	No	<=24.9kg/m2	0
1219198	No	46	Male	31.7739	Abnormal weight	No	Yes	No	Yes	No	No	Yes	Yes	Yes	No	200mg	没有负荷剂量,维持剂量100	No	No	No	No	No	No	>24.9kg/m2	0
1323788	Yes	33	Male	27.7778	Abnormal weight	No	No	No	No	Yes	No	Yes	No	Yes	No	200mg	没有负荷剂量,维持剂量100	Yes	No	No	Yes	No	Yes	>24.9kg/m2	1
1338330	Yes	52	Male	26.7299	Abnormal weight	No	No	No	No	Yes	No	Yes	No	Yes	Yes	100mg	负荷剂量100,维持剂量50	Yes	Yes	No	Yes	No	Yes	>24.9kg/m2	1
1338362	No	74	Female	27.5482	Abnormal weight	No	No	No	No	Yes	No	Yes	Yes	Yes	No	200mg	没有负荷剂量,维持剂量100	Yes	Yes	Yes	Yes	Yes	No	>24.9kg/m2	0
1343552	No	65	Female	29.2969	Abnormal weight	No	No	No	No	No	No	Yes	Yes	Yes	No	200mg	没有负荷剂量,维持剂量100	Yes	Yes	No	Yes	No	No	>24.9kg/m2	0
1346259	No	30	Male	22.4913	Normal weight	No	No	No	No	Yes	No	Yes	Yes	Yes	No	200mg	没有负荷剂量,维持剂量100	Yes	Yes	No	Yes	Yes	No	<=24.9kg/m2	0
1347763	No	35	Male	25.3515	Abnormal weight	No	No	No	No	Yes	No	Yes	Yes	No	No	200mg	没有负荷剂量,维持剂量100	No	Yes	Yes	Yes	No	No	>24.9kg/m2	0
1348191	No	57	Female	32.0461	Abnormal weight	No	No	No	No	Yes	No	Yes	Yes	Yes	No	200mg	没有负荷剂量,维持剂量100	Yes	Yes	No	Yes	No	No	>24.9kg/m2	0
1327936	Yes	18	Female	24.7676	Normal weight	No	No	No	No	Yes	No	Yes	No	Yes	No	200mg	没有负荷剂量,维持剂量100	Yes	Yes	No	Yes	Yes	Yes	<=24.9kg/m2	1
1330952	Yes	78	Male	22.8571	Normal weight	No	No	No	No	No	No	Yes	Yes	No	No	200mg	没有负荷剂量,维持剂量100	Yes	Yes	No	No	No	Yes	<=24.9kg/m2	1
1335228	Yes	62	Male	14.8633	Lower weight	No	No	No	No	No	No	Yes	Yes	Yes	Yes	100mg	负荷剂量100,维持剂量50	Yes	Yes	No	Yes	No	Yes	<=24.9kg/m2	1
1309248	No	89	Male	25.7117	Abnormal weight	Yes	No	No	No	No	No	No	Yes	Yes	No	200mg	没有负荷剂量,维持剂量100	Yes	Yes	No	No	No	No	>24.9kg/m2	0
1324547	Yes	66	Female	24.7676	Normal weight	No	Yes	No	No	No	No	No	No	Yes	No	200mg	负荷剂量200,维持剂量100	Yes	Yes	No	Yes	Yes	Yes	<=24.9kg/m2	1
1327045	No	84	Female	36.0519	Abnormal weight	Yes	Yes	No	No	No	No	No	Yes	No	Yes	100mg	负荷剂量100,维持剂量50	No	No	Yes	No	No	No	>24.9kg/m2	0
1330914	No	29	Female	22.2137	Normal weight	No	No	No	No	Yes	No	Yes	Yes	Yes	No	200mg	没有负荷剂量,维持剂量100	Yes	Yes	Yes	No	No	No	<=24.9kg/m2	0
1330982	Yes	35	Female	25.3906	Abnormal weight	No	Yes	No	No	No	No	Yes	Yes	Yes	No	200mg	没有负荷剂量,维持剂量100	Yes	Yes	No	No	Yes	Yes	>24.9kg/m2	1
1287747	No	64	Female	20.0773	Normal weight	No	No	No	No	No	No	Yes	Yes	Yes	No	200mg	没有负荷剂量,维持剂量100	Yes	Yes	No	No	No	No	<=24.9kg/m2	0
1320839	Yes	32	Male	21.6049	Normal weight	No	Yes	No	No	No	No	No	Yes	No	No	200mg	没有负荷剂量,维持剂量100	Yes	No	No	No	No	Yes	<=24.9kg/m2	1
1392347（呼吸科）	No	85	Female	18.3655	Lower weight	No	No	No	No	No	No	No	Yes	Yes	No	100mg	没有负荷剂量,维持剂量50	Yes	Yes	No	No	Yes	No	<=24.9kg/m2	0
1395505（血液科）	Yes	69	Female	25.7812	Abnormal weight	Yes	No	No	No	No	No	Yes	Yes	Yes	No	200mg	没有负荷剂量,维持剂量100	Yes	No	No	No	No	Yes	>24.9kg/m2	1
1398594	Yes	34	Female	20.7031	Normal weight	No	No	No	No	Yes	No	Yes	Yes	Yes	Yes	100mg	负荷剂量100,维持剂量50	Yes	No	No	No	No	Yes	<=24.9kg/m2	1
1385883	No	47	Male	20.0474	Normal weight	No	No	No	No	Yes	No	Yes	No	Yes	Yes	100mg	负荷剂量100,维持剂量50	No	Yes	No	Yes	No	No	<=24.9kg/m2	0
1393015	No	53	Male	26.1224	Abnormal weight	No	No	No	No	Yes	No	Yes	Yes	Yes	Yes	100mg	负荷剂量100,维持剂量50	No	No	No	Yes	No	No	>24.9kg/m2	0
1396302	Yes	74	Female	24.7676	Normal weight	No	No	No	No	No	No	Yes	Yes	Yes	Yes	100mg	负荷剂量100,维持剂量50	No	No	No	No	No	Yes	<=24.9kg/m2	1
1389027	No	68	Female	24.0234	Normal weight	Yes	Yes	No	No	No	No	No	Yes	No	No	200mg	没有负荷剂量,维持剂量100	Yes	Yes	No	No	No	No	<=24.9kg/m2	0
1364046	No	55	Male	23.3887	Normal weight	Yes	No	No	No	No	No	Yes	Yes	No	No	100mg	没有负荷剂量,维持剂量50	Yes	Yes	No	No	No	No	<=24.9kg/m2	0
1373658	Yes	57	Male	24.5089	Normal weight	No	No	No	No	Yes	No	Yes	Yes	No	Yes	100mg	负荷剂量100,维持剂量50	Yes	Yes	Yes	No	No	Yes	<=24.9kg/m2	1
1374227	Yes	33	Male	21.2585	Normal weight	No	No	No	No	Yes	No	Yes	No	Yes	Yes	100mg	负荷剂量100,维持剂量50	No	No	No	Yes	Yes	Yes	<=24.9kg/m2	1
1377645	Yes	83	Male	19.0311	Normal weight	Yes	Yes	No	No	No	No	Yes	Yes	Yes	Yes	100mg	负荷剂量100,维持剂量50	No	No	No	No	No	Yes	<=24.9kg/m2	1
1316215	Yes	57	Female	24.974	Normal weight	No	No	No	Yes	No	No	No	Yes	No	Yes	100mg	负荷剂量100,维持剂量50	Yes	No	No	No	Yes	Yes	<=24.9kg/m2	1
1365197	Yes	47	Female	22.0317	Normal weight	No	No	No	No	Yes	No	Yes	Yes	No	Yes	100mg	负荷剂量100,维持剂量50	Yes	Yes	No	Yes	Yes	Yes	<=24.9kg/m2	1
1290393	No	73	Male	24.7676	Normal weight	Yes	No	No	No	No	No	Yes	Yes	No	No	200mg	没有负荷剂量,维持剂量100	Yes	Yes	Yes	Yes	Yes	No	<=24.9kg/m2	0
894315	Yes	46	Male	24.2123	Normal weight	No	No	No	No	No	No	No	Yes	No	Yes	200mg	负荷剂量200,维持剂量100	No	Yes	No	No	No	Yes	<=24.9kg/m2	1
737038	Yes	56	Female	22.2656	Normal weight	No	No	No	No	No	No	No	Yes	Yes	Yes	200mg	负荷剂量200,维持剂量100	Yes	Yes	No	No	No	Yes	<=24.9kg/m2	1
889576	No	78	Male	21.2245	Normal weight	Yes	Yes	Yes	No	No	No	No	Yes	Yes	Yes	200mg	负荷剂量200,维持剂量100	No	No	Yes	No	Yes	No	<=24.9kg/m2	0
808452	No	91	Male	19.0311	Normal weight	No	Yes	Yes	No	No	No	No	Yes	Yes	Yes	200mg	负荷剂量200,维持剂量100	No	Yes	No	No	No	No	<=24.9kg/m2	0
1000439	Yes	39	Female	23.4375	Normal weight	No	No	No	No	No	No	No	No	No	No	200mg	没有负荷剂量,维持剂量100	Yes	Yes	No	No	No	Yes	<=24.9kg/m2	1
1005277	Yes	62	Male	22.2041	Normal weight	No	No	Yes	No	No	No	No	No	Yes	Yes	100mg	负荷剂量100,维持剂量50	Yes	Yes	No	No	Yes	Yes	<=24.9kg/m2	1
870100	Yes	55	Male	24.1115	Normal weight	No	No	No	No	No	No	No	No	Yes	Yes	200mg	负荷剂量200,维持剂量100	Yes	Yes	No	No	No	Yes	<=24.9kg/m2	1
604089	No	65	Male	20.2812	Normal weight	No	Yes	No	No	No	No	No	Yes	No	Yes	200mg	负荷剂量200,维持剂量100	No	Yes	Yes	No	Yes	No	<=24.9kg/m2	0
786555	Yes	65	Male	25.5102	Abnormal weight	No	Yes	No	No	No	No	No	Yes	No	Yes	100mg	负荷剂量100,维持剂量50	No	Yes	No	No	No	Yes	>24.9kg/m2	1
364652	No	87	Male	26.1224	Abnormal weight	Yes	No	Yes	No	No	No	No	No	Yes	Yes	200mg	负荷剂量200,维持剂量100	No	Yes	No	No	No	No	>24.9kg/m2	0
877256	Yes	70	Female	28.764	Abnormal weight	Yes	No	No	No	No	No	Yes	Yes	Yes	No	200mg	没有负荷剂量,维持剂量100	No	Yes	No	No	No	Yes	>24.9kg/m2	1
293688	Yes	85	Male	21.2245	Normal weight	Yes	Yes	Yes	No	No	No	No	Yes	Yes	Yes	200mg	负荷剂量200,维持剂量100	No	Yes	No	No	No	Yes	<=24.9kg/m2	1
864193	Yes	63	Male	16.5289	Lower weight	No	Yes	No	No	No	No	No	Yes	Yes	Yes	200mg	负荷剂量200,维持剂量100	No	Yes	Yes	No	Yes	Yes	<=24.9kg/m2	1
873030	Yes	77	Male	22.2656	Normal weight	Yes	No	No	No	No	No	No	No	Yes	Yes	200mg	负荷剂量200,维持剂量100	No	Yes	No	No	No	Yes	<=24.9kg/m2	1
695489	Yes	62	Male	18.7305	Normal weight	No	No	No	No	No	No	No	Yes	Yes	Yes	200mg	负荷剂量200,维持剂量100	No	Yes	No	No	No	Yes	<=24.9kg/m2	1
873679	Yes	42	Male	21.1203	Normal weight	No	No	No	No	No	No	No	Yes	Yes	Yes	100mg	负荷剂量100,维持剂量50	No	Yes	No	No	Yes	Yes	<=24.9kg/m2	1
715402	Yes	46	Female	22.8889	Normal weight	No	No	No	No	No	No	No	No	Yes	Yes	200mg	负荷剂量200,维持剂量100	No	Yes	Yes	No	No	Yes	<=24.9kg/m2	1
853586	Yes	87	Male	24.0741	Normal weight	No	No	No	No	No	No	No	Yes	Yes	Yes	100mg	负荷剂量100,维持剂量50	Yes	Yes	No	No	No	Yes	<=24.9kg/m2	1
1012687	Yes	87	Male	22.0522	Normal weight	Yes	Yes	No	No	No	No	No	Yes	Yes	Yes	200mg	负荷剂量200,维持剂量100	No	Yes	Yes	No	No	Yes	<=24.9kg/m2	1
1008428	Yes	79	Female	25.2826	Abnormal weight	Yes	Yes	Yes	No	No	No	No	Yes	Yes	Yes	200mg	负荷剂量200,维持剂量100	No	Yes	No	No	No	Yes	>24.9kg/m2	1
860668	Yes	55	Male	23.5294	Normal weight	No	No	No	No	No	No	No	Yes	Yes	No	200mg	没有负荷剂量,维持剂量100	Yes	Yes	No	No	Yes	Yes	<=24.9kg/m2	1
846247	Yes	53	Male	30.4498	Abnormal weight	Yes	No	No	No	No	Yes	No	Yes	Yes	Yes	100mg	负荷剂量100,维持剂量50	Yes	No	No	No	Yes	Yes	>24.9kg/m2	1
810752	No	79	Male	26.8136	Abnormal weight	Yes	Yes	Yes	No	No	No	No	Yes	Yes	No	200mg	没有负荷剂量,维持剂量100	Yes	Yes	Yes	No	No	No	>24.9kg/m2	0
866062	Yes	57	Male	22.8571	Normal weight	No	No	No	No	No	No	No	No	No	Yes	200mg	负荷剂量200,维持剂量100	Yes	Yes	No	No	Yes	Yes	<=24.9kg/m2	1
896129	Yes	65	Female	18.3655	Lower weight	No	No	No	No	No	No	No	No	Yes	Yes	200mg	负荷剂量200,维持剂量100	Yes	Yes	No	No	No	Yes	<=24.9kg/m2	1
877821	No	70	Male	20.7008	Normal weight	No	No	No	No	No	No	No	Yes	Yes	No	200mg	没有负荷剂量,维持剂量100	No	Yes	No	No	No	No	<=24.9kg/m2	0
885289	No	67	Female	16.6493	Lower weight	No	No	No	No	No	No	No	Yes	No	Yes	200mg	负荷剂量200,维持剂量100	No	Yes	No	No	No	No	<=24.9kg/m2	0
867587	No	87	Male	22.5981	Normal weight	No	No	No	No	No	No	No	No	Yes	Yes	200mg	负荷剂量200,维持剂量100	No	Yes	Yes	No	No	No	<=24.9kg/m2	0
865426	Yes	67	Female	24.6548	Normal weight	Yes	No	No	No	No	No	No	No	Yes	Yes	100mg	负荷剂量100,维持剂量50	No	Yes	Yes	No	No	Yes	<=24.9kg/m2	1
890640	Yes	76	Male	25.2493	Abnormal weight	No	No	No	No	No	No	No	No	Yes	Yes	100mg	负荷剂量100,维持剂量50	No	Yes	No	No	No	Yes	>24.9kg/m2	1
1008162	No	87	Male	15.5709	Lower weight	No	No	Yes	No	No	No	No	No	No	Yes	200mg	负荷剂量200,维持剂量100	No	Yes	No	No	No	No	<=24.9kg/m2	0
1012142	Yes	54	Male	24.4898	Normal weight	Yes	Yes	No	No	No	No	No	No	Yes	Yes	100mg	负荷剂量100,维持剂量50	Yes	Yes	No	No	No	Yes	<=24.9kg/m2	1
1018933	Yes	57	Male	19.3698	Normal weight	Yes	Yes	No	No	No	No	No	Yes	Yes	Yes	200mg	负荷剂量200,维持剂量100	No	Yes	No	No	Yes	Yes	<=24.9kg/m2	1
695456	Yes	65	Female	15.625	Lower weight	No	No	No	No	No	No	No	No	Yes	Yes	200mg	负荷剂量200,维持剂量100	No	Yes	No	No	Yes	Yes	<=24.9kg/m2	1
891612	No	72	Male	21.2245	Normal weight	No	Yes	No	No	No	No	No	Yes	Yes	Yes	200mg	负荷剂量200,维持剂量100	No	Yes	No	No	Yes	No	<=24.9kg/m2	0
885474	Yes	57	Male	24.6914	Normal weight	No	Yes	No	No	No	No	No	No	No	No	200mg	没有负荷剂量,维持剂量100	No	No	No	Yes	Yes	Yes	<=24.9kg/m2	1
890786	Yes	48	Male	24.4898	Normal weight	No	No	No	No	No	No	No	No	Yes	Yes	100mg	负荷剂量100,维持剂量50	No	No	No	Yes	No	Yes	<=24.9kg/m2	1
895942	Yes	36	Male	21.2245	Normal weight	No	No	No	No	No	No	No	No	Yes	Yes	200mg	负荷剂量200,维持剂量100	Yes	Yes	Yes	Yes	Yes	Yes	<=24.9kg/m2	1
1000869	No	63	Female	33.2031	Abnormal weight	Yes	No	No	No	No	No	No	No	Yes	Yes	200mg	负荷剂量200,维持剂量100	No	Yes	No	No	No	No	>24.9kg/m2	0
865441	Yes	54	Male	20.0474	Normal weight	No	No	No	No	No	No	No	No	No	No	200mg	没有负荷剂量,维持剂量100	Yes	Yes	No	No	No	Yes	<=24.9kg/m2	1
1005899	Yes	77	Male	23.8751	Normal weight	Yes	No	No	No	No	No	No	No	Yes	No	200mg	没有负荷剂量,维持剂量100	Yes	Yes	Yes	No	Yes	Yes	<=24.9kg/m2	1
683716	No	70	Male	23.7799	Normal weight	No	No	Yes	No	No	No	No	No	Yes	Yes	200mg	负荷剂量200,维持剂量100	Yes	Yes	No	No	No	No	<=24.9kg/m2	0
1014706	Yes	55	Male	20.4082	Normal weight	No	No	No	No	No	No	No	No	Yes	Yes	200mg	负荷剂量200,维持剂量100	Yes	Yes	No	No	Yes	Yes	<=24.9kg/m2	1
1017403	Yes	88	Male	21.7181	Normal weight	Yes	No	No	No	No	No	No	No	Yes	Yes	100mg	负荷剂量100,维持剂量50	Yes	Yes	No	No	No	Yes	<=24.9kg/m2	1
1005887	Yes	70	Male	27.7778	Abnormal weight	Yes	No	Yes	No	No	No	No	Yes	No	No	200mg	没有负荷剂量,维持剂量100	Yes	Yes	No	No	No	Yes	>24.9kg/m2	1
1014687	No	56	Female	22.1443	Normal weight	No	No	No	No	No	No	No	Yes	Yes	No	200mg	没有负荷剂量,维持剂量100	Yes	Yes	No	No	No	No	<=24.9kg/m2	0
1004406	Yes	50	Male	21.0077	Normal weight	No	No	No	No	No	No	No	No	No	No	100mg	没有负荷剂量,维持剂量50	Yes	No	No	Yes	No	Yes	<=24.9kg/m2	1
1018747	Yes	69	Female	20.7612	Normal weight	Yes	Yes	Yes	No	No	No	No	Yes	Yes	No	100mg	没有负荷剂量,维持剂量50	No	Yes	No	No	Yes	Yes	<=24.9kg/m2	1
261186	No	92	Male	23.4375	Normal weight	No	No	No	No	No	No	No	No	Yes	Yes	200mg	负荷剂量200,维持剂量100	Yes	Yes	Yes	No	Yes	No	<=24.9kg/m2	0
881661	Yes	64	Female	26.5731	Abnormal weight	No	No	No	No	No	No	No	Yes	Yes	No	200mg	没有负荷剂量,维持剂量100	Yes	Yes	Yes	No	Yes	Yes	>24.9kg/m2	1
651465	No	71	Male	17.301	Lower weight	No	Yes	Yes	No	No	No	Yes	No	Yes	Yes	100mg	负荷剂量100,维持剂量50	No	No	No	No	No	No	<=24.9kg/m2	0
895256	No	66	Female	24.4646	Normal weight	No	Yes	No	No	No	No	No	No	Yes	Yes	200mg	负荷剂量200,维持剂量100	No	Yes	Yes	Yes	No	No	<=24.9kg/m2	0
1002849	No	59	Male	21.9713	Normal weight	Yes	Yes	No	No	No	No	No	No	Yes	Yes	200mg	负荷剂量200,维持剂量100	No	Yes	No	No	No	No	<=24.9kg/m2	0
888997	Yes	64	Male	22.8571	Normal weight	No	No	No	No	No	No	No	No	Yes	Yes	200mg	负荷剂量200,维持剂量100	No	Yes	No	No	No	Yes	<=24.9kg/m2	1
889093	No	58	Male	19.5918	Normal weight	Yes	Yes	Yes	No	No	No	No	Yes	No	No	100mg	没有负荷剂量,维持剂量50	No	No	No	Yes	No	No	<=24.9kg/m2	0
1001849	Yes	58	Female	25.3906	Abnormal weight	No	No	No	No	No	No	No	No	No	Yes	100mg	负荷剂量100,维持剂量50	No	Yes	No	No	Yes	Yes	>24.9kg/m2	1
885329	No	63	Female	26.0146	Abnormal weight	Yes	Yes	No	No	No	No	No	No	Yes	No	100mg	没有负荷剂量,维持剂量50	No	Yes	No	No	Yes	No	>24.9kg/m2	0
889308	Yes	58	Male	22.2291	Normal weight	No	No	No	No	No	No	No	No	Yes	No	100mg	没有负荷剂量,维持剂量50	Yes	Yes	No	No	Yes	Yes	<=24.9kg/m2	1
782183	Yes	56	Female	25.4055	Abnormal weight	Yes	No	No	No	No	No	No	Yes	Yes	Yes	100mg	负荷剂量100,维持剂量50	No	No	No	No	No	Yes	>24.9kg/m2	1
1004512	Yes	60	Male	24.4603	Normal weight	Yes	No	No	No	No	No	No	Yes	Yes	No	100mg	没有负荷剂量,维持剂量50	No	Yes	No	No	Yes	Yes	<=24.9kg/m2	1
884954	Yes	36	Male	25.2493	Abnormal weight	Yes	No	No	No	No	No	No	No	No	No	200mg	没有负荷剂量,维持剂量100	Yes	Yes	No	Yes	No	Yes	>24.9kg/m2	1
732624	Yes	57	Female	23.8751	Normal weight	No	No	No	No	No	No	No	No	Yes	Yes	100mg	负荷剂量100,维持剂量50	No	No	No	No	No	Yes	<=24.9kg/m2	1
856884	Yes	53	Male	21.4692	Normal weight	No	No	No	No	No	No	No	No	Yes	Yes	100mg	负荷剂量100,维持剂量50	Yes	Yes	No	No	Yes	Yes	<=24.9kg/m2	1
833782	No	78	Male	21.048	Normal weight	No	No	No	No	No	No	No	No	Yes	Yes	200mg	负荷剂量200,维持剂量100	No	Yes	No	No	No	No	<=24.9kg/m2	0
1013781	Yes	56	Male	28.0557	Abnormal weight	No	No	No	No	No	No	No	No	Yes	No	200mg	没有负荷剂量,维持剂量100	No	No	Yes	No	No	Yes	>24.9kg/m2	1
1023170	No	60	Female	21.3599	Normal weight	Yes	No	No	No	No	No	No	No	No	Yes	200mg	负荷剂量200,维持剂量100	No	Yes	Yes	No	No	No	<=24.9kg/m2	0
833122	Yes	74	Female	13.3364	Lower weight	No	No	Yes	No	No	No	No	No	No	Yes	200mg	负荷剂量200,维持剂量100	No	Yes	Yes	No	No	Yes	<=24.9kg/m2	1
891182	Yes	75	Female	25.3906	Abnormal weight	Yes	Yes	No	No	No	No	No	No	Yes	Yes	100mg	负荷剂量100,维持剂量50	Yes	Yes	No	No	Yes	Yes	>24.9kg/m2	1
891530	Yes	80	Male	23.6614	Normal weight	No	No	Yes	No	No	No	No	No	Yes	Yes	200mg	负荷剂量200,维持剂量100	Yes	Yes	No	No	No	Yes	<=24.9kg/m2	1
1002251	Yes	86	Male	18.8092	Normal weight	Yes	Yes	Yes	No	No	No	No	Yes	No	No	100mg	没有负荷剂量,维持剂量50	Yes	Yes	No	No	Yes	Yes	<=24.9kg/m2	1
889870	Yes	84	Male	25.0593	Abnormal weight	Yes	No	Yes	No	No	No	No	No	Yes	Yes	100mg	负荷剂量100,维持剂量50	No	Yes	No	No	Yes	Yes	>24.9kg/m2	1
892100	No	85	Female	27.3438	Abnormal weight	Yes	No	No	No	No	No	No	No	Yes	Yes	200mg	负荷剂量200,维持剂量100	No	No	No	No	No	No	>24.9kg/m2	0
864255	Yes	40	Female	24.2424	Normal weight	No	No	No	No	No	No	No	No	Yes	No	200mg	没有负荷剂量,维持剂量100	Yes	Yes	No	No	No	Yes	<=24.9kg/m2	1
1005503	Yes	36	Male	18.3655	Lower weight	No	No	No	No	No	No	No	No	No	No	200mg	没有负荷剂量,维持剂量100	Yes	Yes	No	No	No	Yes	<=24.9kg/m2	1
888276	Yes	52	Male	22.8571	Normal weight	No	No	No	No	No	No	No	No	Yes	Yes	200mg	负荷剂量200,维持剂量100	Yes	Yes	No	No	No	Yes	<=24.9kg/m2	1
883796	Yes	62	Male	22.8571	Normal weight	Yes	No	No	No	No	No	No	No	No	Yes	200mg	负荷剂量200,维持剂量100	Yes	Yes	Yes	No	No	Yes	<=24.9kg/m2	1
863406	Yes	67	Male	22.0386	Normal weight	No	No	No	No	No	No	No	No	No	Yes	200mg	负荷剂量200,维持剂量100	Yes	Yes	No	No	No	Yes	<=24.9kg/m2	1
893881	Yes	39	Female	20.7008	Normal weight	No	No	No	No	No	No	No	No	Yes	No	100mg	没有负荷剂量,维持剂量50	Yes	Yes	No	Yes	No	Yes	<=24.9kg/m2	1
1000063	Yes	65	Male	25.3515	Abnormal weight	Yes	No	No	No	No	No	No	No	Yes	No	100mg	没有负荷剂量,维持剂量50	Yes	Yes	No	No	No	Yes	>24.9kg/m2	1
896315	No	70	Male	29.3878	Abnormal weight	No	Yes	Yes	No	No	No	No	No	Yes	No	200mg	没有负荷剂量,维持剂量100	Yes	No	No	No	No	No	>24.9kg/m2	0
889350	No	61	Female	27.3438	Abnormal weight	No	No	No	No	No	No	No	Yes	Yes	No	200mg	没有负荷剂量,维持剂量100	Yes	Yes	Yes	No	No	No	>24.9kg/m2	0
884254	Yes	57	Male	27.6817	Abnormal weight	No	No	No	No	No	No	No	Yes	Yes	Yes	100mg	负荷剂量100,维持剂量50	Yes	Yes	No	No	No	Yes	>24.9kg/m2	1
1000415	No	59	Female	25.0762	Abnormal weight	No	No	No	No	No	No	No	No	Yes	Yes	200mg	负荷剂量200,维持剂量100	Yes	Yes	No	No	No	No	>24.9kg/m2	0
851806	Yes	47	Male	24.0569	Normal weight	Yes	No	Yes	No	No	No	No	No	No	No	200mg	没有负荷剂量,维持剂量100	No	No	No	No	Yes	Yes	<=24.9kg/m2	1
1008967	Yes	54	Female	21.83	Normal weight	Yes	Yes	No	No	No	No	No	No	No	No	100mg	没有负荷剂量,维持剂量50	Yes	No	No	Yes	No	Yes	<=24.9kg/m2	1
1025722	Yes	83	Male	22.3081	Normal weight	Yes	Yes	Yes	No	No	No	No	No	Yes	No	200mg	没有负荷剂量,维持剂量100	Yes	Yes	No	No	No	Yes	<=24.9kg/m2	1
1024158	Yes	66	Male	22.0386	Normal weight	Yes	Yes	No	No	No	No	No	No	No	Yes	200mg	负荷剂量200,维持剂量100	No	Yes	No	No	Yes	Yes	<=24.9kg/m2	1
1024154	Yes	71	Female	21.5045	Normal weight	No	No	No	No	No	No	No	No	No	Yes	100mg	负荷剂量100,维持剂量50	No	Yes	No	No	No	Yes	<=24.9kg/m2	1
1017935	Yes	37	Female	25.2174	Abnormal weight	No	No	No	No	No	No	No	Yes	Yes	No	200mg	没有负荷剂量,维持剂量100	Yes	No	No	Yes	No	Yes	>24.9kg/m2	1
855386	Yes	76	Female	21.9076	Normal weight	Yes	Yes	No	No	No	No	No	No	Yes	Yes	200mg	负荷剂量200,维持剂量100	No	Yes	Yes	No	No	Yes	<=24.9kg/m2	1
1026060	Yes	75	Male	23.1834	Normal weight	No	No	No	No	No	No	No	No	Yes	No	100mg	没有负荷剂量,维持剂量50	Yes	Yes	Yes	No	No	Yes	<=24.9kg/m2	1
822653	No	65	Male	21.8871	Normal weight	No	No	No	No	No	No	No	Yes	Yes	Yes	200mg	负荷剂量200,维持剂量100	No	Yes	No	No	No	No	<=24.9kg/m2	0
880072	No	87	Male	23.5294	Normal weight	Yes	No	Yes	No	No	No	No	No	No	Yes	100mg	负荷剂量100,维持剂量50	No	Yes	No	No	No	No	<=24.9kg/m2	0
879921	Yes	67	Male	21.2031	Normal weight	No	No	No	No	No	No	No	Yes	No	Yes	200mg	负荷剂量200,维持剂量100	No	No	No	No	No	Yes	<=24.9kg/m2	1
860757	No	53	Male	21.0498	Normal weight	No	No	No	No	No	No	No	No	Yes	Yes	200mg	负荷剂量200,维持剂量100	No	Yes	No	No	No	No	<=24.9kg/m2	0
858689	Yes	62	Male	22.7204	Normal weight	No	No	No	No	No	No	No	No	Yes	Yes	100mg	负荷剂量100,维持剂量50	Yes	Yes	No	No	No	Yes	<=24.9kg/m2	1
869489	Yes	66	Male	25.7657	Abnormal weight	No	No	No	No	No	No	No	No	Yes	Yes	200mg	负荷剂量200,维持剂量100	No	Yes	No	No	No	Yes	>24.9kg/m2	1
867473	Yes	23	Male	22.921	Normal weight	No	No	No	No	No	No	No	Yes	No	Yes	200mg	负荷剂量200,维持剂量100	Yes	Yes	No	No	No	Yes	<=24.9kg/m2	1
864160	Yes	63	Male	23.2434	Normal weight	Yes	No	No	No	No	No	No	No	Yes	Yes	200mg	负荷剂量200,维持剂量100	No	Yes	No	No	No	Yes	<=24.9kg/m2	1
